# Supplementary material for: Inhibition of Glutamate Release from Rat Cortical Nerve Terminals by Dehydrocorydaline, an Alkaloid from Corydalis yanhusuo
Source: Molecules. 2022 Jan 31;27(3):960. doi: 10.3390/molecules27030960 (PMC8838318; doi:10.3390/molecules27030960)
Supplement: Supplementary file 1 [file molecules-27-00960-s001.zip]

Archive with 1 entries (1 files):
- molecules-1556292-supplementary.pdf
